# Supplementary material for: Education Practices of Dietitians Across Australia and New Zealand Around the Glycaemic Management of Dietary Fat and Protein in Type 1 Diabetes and the Use of Continuous Glucose Monitoring: A Survey Evaluation
Source: Nutrients. 2025 Mar 22;17(7):1109. doi: 10.3390/nu17071109 (PMC11990433; doi:10.3390/nu17071109)
Supplement: Supplementary file 1 [file nutrients-17-01109-s001.zip]

Archive with 1 entries (1 files):
- nutrients-3487150-supplementary.pdf
